# Supplementary material for: A new genus of soft coral of the family Alcyoniidae (Cnidaria, Octocorallia) with re-description of a new combination and description of a new species
Source: Zookeys. 2011 Mar 1;(84):1–11. doi: 10.3897/zookeys.84.781 (PMC3088071; doi:10.3897/zookeys.84.781)
Supplement: XML Treatment for Aldersladum [file zookeys.84.781-treatment1.xml]

<!DOCTYPE tp:taxon-treatment
  PUBLIC "-//TaxonX//DTD Taxonomic Treatment Publishing DTD v0 20100105//EN" "tax-treatment-NSO.dtd">
<tp:taxon-treatment xmlns:tp="http://www.plazi.org/taxpub"><tp:treatment-meta><mixed-citation publication-type="journal"><person-group><name><surname>Benayahu</surname><given-names>Yehuda</given-names></name><name><surname>McFadden</surname><given-names>Catherine S.</given-names></name></person-group><article-title>A new genus of soft coral of the family Alcyoniidae (Cnidaria, Octocorallia) with re-description of a new combination and description of a new species</article-title><source>Zookeys</source><day>1</day><month>3</month><year>2011</year><volume>2011</volume><issue>84</issue><fpage>1</fpage><lpage>11</lpage><pub-id pub-id-type="doi">10.3897/zookeys.84.781</pub-id></mixed-citation></tp:treatment-meta><tp:nomenclature><tp:taxon-name>
                        <tp:taxon-name-part taxon-name-part-type="genus">Aldersladum</tp:taxon-name-part>
                    <object-id xmlns:xlink="http://www.w3.org/1999/xlink" xlink:type="simple">urn:lsid:zoobank.org:act:43D3F04F-EE2D-44AD-9D0B-4EC510F0B1A6</object-id>
                    </tp:taxon-name><tp:taxon-status xmlns:xlink="http://www.w3.org/1999/xlink" xlink:type="simple">gen. n.</tp:taxon-status></tp:nomenclature><tp:treatment-sec sec-type="Type species"><title>Type species.</title><p><tp:taxon-name>Efflatounaria sodwanae</tp:taxon-name> Benayahu, 1993: 11–14, here designated.</p></tp:treatment-sec><tp:treatment-sec sec-type="Etymology"><title>Etymology.</title><p>The genus name (gender-neutral) honors Dr. Phil Alderslade, a prominent octocoral taxonomist and a friend, in recognition of his immense contribution to the study of octocorals.</p></tp:treatment-sec><tp:treatment-sec sec-type="Diagnosis and description"><title>Diagnosis and description.</title><p>Colonies have a low encrusting base, holdfast-like, from which lobes arise. The lobes vary in size from short, knob-like to longer, finger-like. The non-retractile monomorphic polyps are densely arranged on the lobes. The same type of sclerite is found in all parts of the colony, as confirmed by both light microscopy and SEM examination. It comprises platelets that are narrower across their mid-lateral line. A longitudinal slit, sometimes narrower in its middle part, is commonly found on the platelet’s flat surface, located at the center and occupying about half its length, thus giving the sclerite a typical figure-eight form. The surface of the platelets is characterized by the appearance of an uneven crystal deposition that gives it a porous texture. Colonies are zooxanthellate.</p></tp:treatment-sec><tp:taxon-treatment><tp:treatment-meta><mixed-citation publication-type="journal"><person-group><name><surname>Benayahu</surname><given-names>Yehuda</given-names></name><name><surname>McFadden</surname><given-names>Catherine S.</given-names></name></person-group><article-title>A new genus of soft coral of the family Alcyoniidae (Cnidaria, Octocorallia) with re-description of a new combination and description of a new species</article-title><source>Zookeys</source><day>1</day><month>3</month><year>2011</year><volume>2011</volume><issue>84</issue><fpage>1</fpage><lpage>11</lpage><pub-id pub-id-type="doi">10.3897/zookeys.84.781</pub-id></mixed-citation></tp:treatment-meta><tp:nomenclature><tp:taxon-name>
                        <tp:taxon-name-part taxon-name-part-type="genus">Aldersladum</tp:taxon-name-part>
                        <tp:taxon-name-part taxon-name-part-type="species">sodwanum</tp:taxon-name-part>
                    </tp:taxon-name><tp:taxon-authority>(Benayahu, 1993)</tp:taxon-authority><tp:taxon-status xmlns:xlink="http://www.w3.org/1999/xlink" xlink:type="simple">comb. n.</tp:taxon-status><xref ref-type="fig" rid="F1">Figs 1</xref><xref ref-type="fig" rid="F2">2</xref><xref ref-type="fig" rid="F6">6a</xref><tp:nomenclature-citation-list><tp:nomenclature-citation><tp:taxon-name>Efflatounaria sodwanae</tp:taxon-name><comment><xref ref-type="bibr" rid="B2">Benayahu 1993</xref>: 11–14.</comment></tp:nomenclature-citation></tp:nomenclature-citation-list></tp:nomenclature><tp:treatment-sec sec-type="Holotype and 2 microscopic slides"><title>Holotype and 2 microscopic slides:</title><p>ZMTAU Co 27902, South Africa, Sodwana Bay, Nine-mile Reef, 23 July 1992, 16 m 1992, leg. Y. Benayahu. Paratypes: ZMTAU Co 27933 and 27935 details as above; ZMTAU Co 27934, South <!--PageBreak-->Africa, Sodwana Bay, Nine-mile Reef, 5 May 1992, 10 m, leg. M.H. Schleyer. Other material: ZMTAU Co 30465, Kenya, Mombassa, off Likoni (Wall reef), 04°06'S, 39°41'E, 20–22 m, 27 January 2000; ZMTAU Co 31165, Kenya, Mombassa, off Likoni, Shelly Beach, 04°07'S, 39°40'E, 20–26 m, 20 February, 2001; ZMTAU Co 31520, Kenya, Mombassa, off Likoni, Shelly Beach (Turning Buoy), 04°05'S, 39°41'E, 15–28 m, 27 February 2002; ZMTAU Co 31598, Kenya, Wasini Is., Shimoni Channel, 04°00'S, 39°22'E 8 m, 7 March<!--PageBreak--> 2002; ZMTAU Co 32579, Kenya, Kilifi (Mooring), 03°58S, 39°46'E. All other material listed above was collected by Y. Benayahu and S. Perkol-Finkel. ZMTAU Co 31092, Aoti, north-east coast of Taiwan, 7 July 1998, Coll. M.-S. Jeng; RMNH Coel. 39925, Gulf of Oman, Iran, Chabahar, 25°16'29.251"N, 60°40'32.189"E, 3 m depth, exposed rocky substrate, leg. K. Samimi-Namin, 27 January 2009. Each ZMTAU Co and RMNH Coel number represents one colony.</p><fig id="F1" position="float" orientation="portrait"><label>Figure 1.</label><caption><p>Fixed specimens of <tp:taxon-name>Aldersladum sodwanum</tp:taxon-name> comb. n.; <bold>a</bold> holotype ZMTAU Co 27902 <bold>b</bold> 27934 paratype. Scale = 10 mm.</p></caption><graphic xmlns:xlink="http://www.w3.org/1999/xlink" xlink:href="ZooKeys-084-001-g001.jpg" position="float" orientation="portrait" xlink:type="simple"/></fig></tp:treatment-sec><tp:treatment-sec sec-type="Diagnosis and description"><title>Diagnosis and description.</title><p>For the sake of convenience the revised description also contains the relevant information that appeared in the original description of <tp:taxon-name>Efflatounaria sodwanae</tp:taxon-name>. The holotype has a firm, low, crust-like base, 3–5 mm high, attached to a calcareous fragment. The maximum cross-section of the colony is 6 × 3 cm, and its total height (base and polypary) is up to 8 mm (<xref ref-type="fig" rid="F1">Fig. 1a</xref>). The polypary consists of numerous knob-like lobes, some of which bud off into one to three smaller side lobules. Obscure material, composed of slime and debris, is found between adjacent lobes. The polyps are confined only to the lobes and are absent from their basal part. The anthocodial wall of some polyps is partially contracted and, very rarely, the tentacles are withdrawn into the mouth.</p><fig id="F2" position="float" orientation="portrait"><label>Figure 2.</label><caption><p><tp:taxon-name>Aldersladum sodwanum</tp:taxon-name> comb. n., holotype ZMTAU Co 27902; figure-eight sclerites; <bold>a</bold> with median slit <bold>b</bold> with poorly developed median slit <bold>c</bold> wide sclerites <bold>d</bold> lateral view. Scale = 0.010 mm, that at <bold>a</bold> also applies to <bold>b–d</bold>.</p></caption><graphic xmlns:xlink="http://www.w3.org/1999/xlink" xlink:href="ZooKeys-084-001-g002.jpg" position="float" orientation="portrait" xlink:type="simple"/></fig><p>The sclerites are platelets of porous texture, narrower across the lateral middle-line, 0.032–0.048 mm long (<xref ref-type="fig" rid="F2">Fig. 2</xref>). They are found in the polyps and in all parts of the colony. A longitudinal median slit on the flat surface of the sclerite occupies about half of its length. The slit can be narrower in its middle and occasionally widens at its ends, forming aperture-like structures (<xref ref-type="fig" rid="F2">Fig. 2a</xref>). Some of the sclerites have a poorly developed slit (<xref ref-type="fig" rid="F2">Fig. 2b</xref>) while in others this is wider (<xref ref-type="fig" rid="F2">Fig. 2c</xref>), but both possess similar common features. The architectural features of the sclerites confer upon them a figure-eight shape. Under a light microscope the slit and apertures are observed on the surface of the sclerite as bright median areas. Although some sclerites appear as cigar-shaped, these are actually platelets viewed from their narrow lateral surface, as also confirmed by scanning electron microscopy (<xref ref-type="fig" rid="F2">Fig. 2d</xref>). The alcohol preserved colony is cream-beige.The preserved paratypes differ in size (e.g., <xref ref-type="fig" rid="F1">Fig. 1b</xref>).</p><p>When alive the polyps are light brown and the base of the colony is brighter (<xref ref-type="fig" rid="F6">Fig. 6a</xref>). The colonies are quite small, commonly no larger than 30–40 mm in diameter.</p></tp:treatment-sec></tp:taxon-treatment><tp:taxon-treatment><tp:treatment-meta><mixed-citation publication-type="journal"><person-group><name><surname>Benayahu</surname><given-names>Yehuda</given-names></name><name><surname>McFadden</surname><given-names>Catherine S.</given-names></name></person-group><article-title>A new genus of soft coral of the family Alcyoniidae (Cnidaria, Octocorallia) with re-description of a new combination and description of a new species</article-title><source>Zookeys</source><day>1</day><month>3</month><year>2011</year><volume>2011</volume><issue>84</issue><fpage>1</fpage><lpage>11</lpage><pub-id pub-id-type="doi">10.3897/zookeys.84.781</pub-id></mixed-citation></tp:treatment-meta><tp:nomenclature><tp:taxon-name>
                        <tp:taxon-name-part taxon-name-part-type="genus">Aldersladum</tp:taxon-name-part>
                        <tp:taxon-name-part taxon-name-part-type="species">jengi</tp:taxon-name-part>
                    <object-id xmlns:xlink="http://www.w3.org/1999/xlink" xlink:type="simple">urn:lsid:zoobank.org:act:DDCC6193-547A-4DD7-A62A-A570461AFBCA</object-id>
                    </tp:taxon-name><tp:taxon-status xmlns:xlink="http://www.w3.org/1999/xlink" xlink:type="simple">sp. n.</tp:taxon-status><xref ref-type="fig" rid="F3">Figs 3</xref><xref ref-type="fig" rid="F4"/><xref ref-type="fig" rid="F5"/><xref ref-type="fig" rid="F6">6b</xref></tp:nomenclature><tp:treatment-sec sec-type="Holotype"><title>Holotype:</title><p>ZMTAU Co 33607 and 2 microscope slides, Taiwan, Penghu Is. Gupo Reef, 23°42'859"N, 119°33'488"E; 2–8 m, 29 July 2006. Paratypes: ZMTAU Co 31687, Japan, Ryukyu Archipelago, Yoron Is., 27°03'28"N, 128°23'59"E, 9 m, 1 July 2000; RMNH Coel. 39926, Japan, Ryukyu Archipelago, Okinoerabu Is. 27°23'38"N, 128°31'32"E, 11 m, 30 June 2000. Each ZMTAU Co number represents one colony. Material was collected by Y. Benayahu.</p></tp:treatment-sec><tp:treatment-sec sec-type="Etymology"><title>Etymology.</title><p>The species is named after Prof. M.-S. Jeng, Institute of Zoology, Academia Sinica, Taipei, Taiwan, in appreciation of his continuous support of octocoral studies in Taiwan.</p></tp:treatment-sec><tp:treatment-sec sec-type="Diagnosis and description"><title>Diagnosis and description.</title><p>The holotype is a flabby colony with a maximum cross-section of 6 × 5 cm (<xref ref-type="fig" rid="F3">Fig. 3a</xref>). It has a low base, holdfast-like, 3–5 mm high, attached to a fragment of calcareous substrate. The base gives rise to primary finger-like lobes that occasionally branch once or twice into short lobules. The polyps feature densely on the lobes, with their density markedly decreasing on the basal part. The polyps are expanded and in only a few of them the anthocodial wall is partially contracted. Very rarely, the tentacles are withdrawn into the mouth.</p><fig id="F3" position="float" orientation="portrait"><label>Figure 3.</label><caption><p>Fixed specimens of <tp:taxon-name>Aldersladum jengi</tp:taxon-name> gen. n. and sp. n.; <bold>a</bold> holotypeZMTAU Co 33607 <bold>b</bold> paratype ZMTAU Co 31687 <bold>c</bold> paratype ZMTAU Co 31688. Scale = 10 mm.</p></caption><graphic xmlns:xlink="http://www.w3.org/1999/xlink" xlink:href="ZooKeys-084-001-g003.jpg" position="float" orientation="portrait" xlink:type="simple"/></fig><p>The sclerites are platelets, mostly narrower across their lateral middle-line, 0.023–0.042 mm long (<xref ref-type="fig" rid="F4">Fig. 4</xref>). These sclerites are found in all parts of the colony, including the polyps. The vast majority of sclerites have a longitudinal median slit on their flat surface. The slit is often calcified along most of its length, thus leaving two, or rarely one, aperture-like structures at its ends. The base of the colony has fewer sclerites compared to the lobes; these reach up to 0.060 mm long, mostly with no median slit (<xref ref-type="fig" rid="F5">Fig. 5</xref>). These latter sclerites may have a circumferential waist, rather than being narrow across their lateral middle-line. The architectural features of these sclerites give them the appearance of rods with a median constriction (<xref ref-type="fig" rid="F5">Fig. 5</xref>), which is more pronounced compared to the sclerites of the lobes (<xref ref-type="fig" rid="F4">Fig. 4</xref>). All sclerites feature a “spongy” texture that seems to result from the uneven alignment of the crystal-nodules that construct them. The colony is zooxanthellate. The alcohol- preserved colony is cream-beige.</p><fig id="F4" position="float" orientation="portrait"><label>Figure 4.</label><caption><p><tp:taxon-name>Aldersladum jengi</tp:taxon-name> gen. n. and sp. n., holotype ZMTAU Co 33607; figure-eight sclerites of the polyps and the lobules. Scale = 0.010 mm.</p></caption><graphic xmlns:xlink="http://www.w3.org/1999/xlink" xlink:href="ZooKeys-084-001-g004.jpg" position="float" orientation="portrait" xlink:type="simple"/></fig><fig id="F5" position="float" orientation="portrait"><label>Figure 5.</label><caption><p><tp:taxon-name>Aldersladum jengi</tp:taxon-name> gen. n. and sp. n., holotype ZMTAU Co 33607; rods with median constriction from colony base. Scale = 0.010 mm.</p></caption><graphic xmlns:xlink="http://www.w3.org/1999/xlink" xlink:href="ZooKeys-084-001-g005.jpg" position="float" orientation="portrait" xlink:type="simple"/></fig><p>The preserved paratypes differ in size (<xref ref-type="fig" rid="F3">Fig. 3b, c</xref>) and are more rigid than the holotype. The few sclerites in the base of both paratypes are up to 0.080 mm long, and thus larger compared to those found in the holotype<!--PageBreak-->.</p><p>When alive the polyps of the holotype were dark brown and the surface of the lobes was brighter (<xref ref-type="fig" rid="F6">Fig. 6b</xref>). The flabby lobes tend to undulate with the water surge and in this sense resemble certain <tp:taxon-name>Klyxum</tp:taxon-name> colonies (pers. obs.)</p><fig id="F6" position="float" orientation="portrait"><label>Figure 6.</label><caption><p>Underwater photographs of <bold>a</bold> <tp:taxon-name>Aldersladum sodwanum</tp:taxon-name> comb. n.* <bold>b</bold> holotype of <tp:taxon-name>Aldersladum jengi</tp:taxon-name> gen. n. and sp. n. ZMTAU Co 33607. *Courtesy of M.H. Schleyer.</p></caption><graphic xmlns:xlink="http://www.w3.org/1999/xlink" xlink:href="ZooKeys-084-001-g006.jpg" position="float" orientation="portrait" xlink:type="simple"/></fig></tp:treatment-sec></tp:taxon-treatment><ref-list><ref id="B2"><mixed-citation xmlns:xlink="http://www.w3.org/1999/xlink" xlink:type="simple"><person-group><name name-style="western"><surname>Benayahu</surname><given-names>Y</given-names></name></person-group> (<year>1993</year>)<article-title> Corals of the South-west Indian Ocean I. Alcyonacea from Sodwana Bay, South Africa.</article-title><source>Investigation Reports of the Oceanographic Research Institute, South Africa</source><volume>67</volume>:<fpage>1</fpage>-<lpage>16</lpage>.</mixed-citation></ref></ref-list></tp:taxon-treatment>
